# Supplementary material for: Deep Dyspareunia One Year After Nerve-Sparing Endometriosis Surgery: An Observational Study Highlighting Undesirable Outcomes
Source: J Pers Med. 2026 Jun 5;16(6):307. doi: 10.3390/jpm16060307 (PMC13301343; doi:10.3390/jpm16060307)
Supplement: Supplementary file 1 [file jpm-16-00307-s001.zip]

Archive with 1 entries (1 files):
- jpm-4213638-supplementary.xlsx
