# Supplementary material for: Deep Dyspareunia One Year After Nerve-Sparing Endometriosis Surgery: An Observational Study Highlighting Undesirable Outcomes
Source: J Pers Med. 2026 Jun 5;16(6):307. doi: 10.3390/jpm16060307 (PMC13301343; doi:10.3390/jpm16060307)
Supplement: Supplementary file 1 [file jpm-16-00307-s001.zip › jpm-4213638-supplementary.xlsx]

## Sheet: Raw data
Random number	Dysmenorrhea Prior (0-10)	Dyspareunia Prior (0-10)	Pelvic Pain NonMenstrual (0-10)	Pelvic Pain Lenght (months)	Hypertension	Diebetes	Ethnicity	Partner	School	Income	Smoke (years)	Alcohol intake (days a week)	Physical activity (days a week)	Hormones in the 3 months prior to surgery	Weight 6 months	BMI 6 months	Dysmenorrhea 6 months	Dyspareunia 6 months	Pelvic Pain NonMenstrual 6 months	Dose Analogue 6 months	Hormones 6 months	BMI 1 year	Dyemenorrhea 1 year	Dyspareunia 1 year	Pelvic Pain NonMenstrual 1 year	Hormones 1 year
1	0	0	0	0	0	0	2	3	4	5	0	1	3	0	75	24.77	0	0	4	0	0	25.76	0	0	0	0
2	10	0	4	72	0	0	2	1	5	3	0	0	5	0	54	22.94	5	8	0	0	0	22.94	8	0	7	99
3	10	0	7	180	0	0	2	3	6	3	0	0	99	AnVagCont	91	33.06	4	0	4	0	0	33.06	5	0	3	99
4	8	0	7	9	0	0	4	3	2	4	0	1	3	OralCCont	69	25.85	7	0	5	0	0	25.85	10	0	5	99
5	0	0	0	0	0	0	2	3	4	3	0	2	0	0	97	34.78	0	0	0	0	0	35.14	0	0	0	99
6	2	0	0	0	0	0	4	1	6	3	0	0	3	0	60	22.04	99	0	0	1	0	22.04	0	0	0	99
7	8	0	0	0	0	0	2	3	6	3	0	1	0	0	65	23.88	0	0	0	0	0	23.88	7	0	0	99
8	9	0	1	0	0	0	2	1	6	3	0	1	3	0	99	99	99	99	99	99	99	27.44	2	0	1	OralCCicl
9	1	0	1	0	0	0	4	3	6	3	0	0	0	OralProg	45	20.45	0	5	0	0	0	17.6	0	0	0	0
10	99	0	0	0	0	0	2	3	4	5	0	1	3	AnVagCont	69	23.81	1	1	0	0	0	23.81	0	0	0	0
11	6	0	6	9	0	0	2	1	6	4	0	1	2	99	99	99	99	99	99	99	99	25.3	99	0	0	OralCCont
12	5	0	0	0	0	0	2	3	6	2	0	0	0	0	83	31.64	2	0	2	0	0	30.85	0	0	0	99
13	4	0	0	99	0	0	2	3	1	3	0	0	3	0	66	25.46	3	0	0	0	0	26.62	2	0	1	0
14	5	0	3	12	0	0	2	3	3	2	0	0	0	0	53	20.2	0	0	0	0	0	20.96	0	0	0	0
15	99	0	0	0	0	0	2	3	6	4	0	1	3	OralCCont	82	25.59	4	6	6	0	0	25.9	3	0	0	0
16	5	0	0	0	0	0	4	3	2	1	0	0	0	0	48	18.9	99	0	0	0	OralCCont	18.9	4	1	6	99
17	8	0	6	2	0	0	2	3	3	4	0	1	3	0	91	29.75	2	4	6	0	0	29.75	4	1	2	99
18	10	0	2	9	0	0	4	3	6	4	0	2	6	0	67	25.22	1	2	0	0	0	25.97	0	3	0	99
19	8	0	5	12	0	0	2	3	6	4	0	1	3	0	60	25.81	2	4	3	0	0	25.81	3	3	4	0
20	9	0	0	0	0	0	2	3	6	3	0	2	2	0	74	28.55	0	0	0	0	0	27.78	0	5	0	0
21	9	2	7	12	0	0	1	3	6	3	0	0	0	0	51	22.83	0	0	0	0	0	22.83	0	0	9	99
22	10	3	9	60	0	0	2	3	2	2	0	0	0	OralProg	79	33.62	3	0	3	0	0	33.62	3	2	3	99
23	7	3	5	4	0	0	2	3	4	3	0	0	3	0	82	30.86	6	0	0	0	0	31.24	99	3	2	99
24	8	3	0	0	0	0	2	3	4	3	0	99	4	0	55	20.96	1	1	0	0	0	20.2	99	3	0	0
25	8	4	5	3	0	0	2	3	6	3	0	0	3	0	54	20.45	5	9	5	0	0	20.45	4	0	1	99
26	1	4	0	0	0	0	2	3	6	3	0	1	3	0	54	22.83	3	4	0	0	0	22.83	6	2	0	99
27	7	4	10	3	0	0	4	3	6	5	0	1	0	0	95	30.67	3	5	0	0	0	30.67	1	6	0	0
28	8	5	5	10	0	0	3	3	6	4	0	2	3	0	52	20.81	0	0	0	0	0	20.81	0	0	0	99
29	10	5	3	3	0	0	2	3	6	3	0	1	0	0	64	23.8	0	1	0	0	0	24.02	5	2	0	0
30	10	6	6	24	0	0	1	3	4	99	0	0	0	OralProg	64	22.68	0	0	0	0	0	22.68	1	0	1	99
31	8	6	0	0	0	0	4	3	4	3	0	0	0	OralProg	57	19.47	99	3	0	0	OralCCont	19.47	4	1	0	99
32	6	6	3	24	0	0	2	3	4	4	0	99	0	0	54	20.08	7	2	2	0	0	16.36	7	2	4	0
33	10	6	7	60	0	0	1	1	6	3	99	5	3	OralCCont	64	23.51	4	0	0	2	0	20.94	2	3	1	99
34	10	6	4	6	0	0	2	3	6	3	0	0	0	0	65	24.52	3	4	4	0	0	24.52	4	7	7	99
35	9	7	5	4	0	0	1	3	2	1	0	0	0	OralProg	60	28.19	99	0	0	0	OralCCont	28.19	6	0	4	99
36	7	7	5	24	0	0	2	3	2	5	0	1	2	0	59	20.94	0	5	2	2	0	20.94	7	0	6	99
37	9	7	7	72	0	0	4	3	4	3	0	1	0	OralProg	68	26.9	0	0	0	0	0	26.9	3	0	0	99
38	9	7	0	0	0	0	0	3	4	4	0	99	5	0	59	23.44	1	1	0	0	0	22.31	2	0	0	0
39	8	8	8	5	0	0	2	3	6	5	0	2	2	OralCCont	54	20.32	1	0	0	1	0	20.32	99	0	5	OralCCicl
40	8	8	0	0	0	0	1	3	6	4	0	0	2	0	52	21.64	5	0	0	0	0	21.64	2	2	2	99
41	10	8	3	240	0	0	4	2	4	3	0	0	0	OralProg	56	24.97	0	0	0	0	0	24.97	4	5	0	99
42	9	8	7	10	0	0	4	3	2	2	0	0	0	OralProg	71	27.05	99	1	0	1	0	28.2	0	5	0	0
43	9	9	8	12	1	0	2	3	2	3	0	0	2	OralProg	70	27.69	99	7	5	0	OralProg	30.06	8	6	0	0
44	9	9	8	12	0	0	2	3	6	4	0	2	0	0	72	25.61	7	3	7	0	0	25.61	7	6	6	99
45	10	9	8	7	0	0	2	3	4	3	0	0	2	0	43	19.9	2	4	3	0	0	20.82	1	6	9	0
46	99	9	9	7	0	0	2	3	3	2	0	99	0	OralCCont	64	22.31	0	7	7	0	0	22.31	4	9	0	0
47	99	10	8	24	0	0	2	3	4	4	0	0	0	OralProg	86	32.37	6	2	3	0	0	32.74	3	1	3	0
48	8	10	10	3	0	0	4	0	5	3	0	0	0	OralProg	99	99	99	99	99	99	99	25.1	9	5	0	0
49	5	0	3	8	0	0	2	3	6	5	0	2	0	0	52	22.21	99	0	0	1	0	22.21	99	0	0	99
50	4	0	0	0	0	0	1	3	3	3	0	1	0	OralCCont	101	33.5	0	0	0	0	0	33.5	99	0	0	99
51	0	0	0	0	0	0	1	3	4	2	0	0	3	0	90	28.71	99	0	0	0	0	29.41	99	0	0	0
52	9	0	8	5	0	0	2	3	6	5	0	2	2	0	56	20.08	5	0	0	0	0	20.08	99	0	0	0
53	6	0	5	12	0	0	2	3	5	5	0	1	0	0	61	22.83	99	0	0	0	0	22.83	99	1	0	99
54	8	0	4	24	0	0	2	3	6	5	0	0	3	0	68	26.9	99	0	3	0	0	24.52	99	1	0	OralCCont
55	99	0	8	34	0	0	2	3	6	3	12	3	5	OralCCont	76	25.65	99	0	0	1	0	25.65	99	4	1	99
56	99	0	5	84	0	0	2	3	6	4	0	0	2	OralProg	54	21.63	99	0	0	0	0	21.63	99	6	0	99
57	4	2	0	0	0	0	2	3	4	4	0	0	0	0	50	20.55	2	1	3	3	0	20.55	99	4	0	0
58	10	3	4	0	0	1	2	3	6	3	0	0	0	OralProg	65	23.03	99	0	99	0	0	22.32	99	0	0	99
59	10	5	4	24	0	0	2	3	6	5	0	2	0	0	54	20.08	8	5	4	0	0	20.45	99	3	0	99
60	6	5	6	12	0	0	2	3	6	5	0	99	0	0	65	27.41	99	0	3	0	0	27.41	4	6	3	99
61	99	6	3	17	0	0	2	3	6	4	0	0	5	OralProg	65	22.86	3	0	0	0	0	22.86	99	0	0	99
62	9	6	4	5	0	0	2	3	4	3	0	1	1	0	69	26.62	3	0	0	0	0	27.01	99	0	0	99
63	7	6	10	5	0	0	4	3	2	2	0	0	4	0	60	25.97	99	99	0	0	0	33.78	99	4	0	0
64	9	6	0	0	0	0	2	3	5	5	0	1	0	OralCCont	63	20.7	2	2	0	0	0	20.7	99	7	3	99
65	8	7	0	0	0	0	4	3	3	4	0	2	0	0	72	28.91	0	0	0	0	0	28.91	99	0	0	99
66	8	8	8	72	0	0	4	3	6	4	0	0	0	0	62	22.48	99	7	4	2	OralProg	22.48	99	0	0	99
67	9	8	9	24	0	0	2	3	6	4	0	1	0	OralCCont	87	31.89	2	0	2	0	0	31.89	99	0	0	99
68	8	8	7	2	0	0	2	3	6	4	0	99	3	0	64	27.34	99	0	0	0	0	27.34	99	0	1	0
69	10	9	9	1	0	0	2	3	2	2	0	99	0	0	49	19.14	99	0	0	1	0	22.66	99	0	0	0
70	5	9	9	5	0	0	2	0	4	4	0	0	2	OralCCont	59	25.1	1	4	0	0	0	20.44	99	2	0	0
71	10	10	0	0	0	0	4	3	4	2	0	0	0	0	88	30.12	99	0	99	0	0	30.12	99	0	0	99
72	0	0	0	0	0	0	2	3	6	4	0	1	6	0	60	21.61	99	0	0	0	0	21.61	99	0	0	99
73	99	0	0	0	0	0	2	0	4	4	0	0	2	OralCCont	66	24.24	99	0	0	0	OralCCicl	24.61	99	0	1	OralCCont
74	10	0	0	0	0	0	4	3	3	3	0	0	4	0	52	20.96	0	0	0	0	0	20.96	0	0	0	99
75	8	0	6	24	0	0	2	3	4	3	0	0	0	0	73	26.45	3	0	2	0	0	26.45	2	0	0	99
76	9	0	6	24	0	0	2	3	4	3	0	0	3	0	44	18.31	99	0	0	1	0	19.15	5	0	0	99
77	4	0	3	4	0	0	2	0	4	2	2	2	0	OralCCont	56	23.61	99	0	0	0	OralCCont	23.61	99	0	0	99
78	6	0	0	0	0	0	2	3	4	2	0	0	4	OralCCont	69	27.24	0	0	0	0	0	27.24	99	0	0	99
79	8	0	0	0	0	0	2	3	2	3	0	0	0	OralCCont	84	28.39	99	0	0	0	OralProg	28.73	99	0	0	OralProg
80	0	0	0	0	0	1	2	3	4	3	0	0	0	Mirena	67	23.67	0	0	0	0	0	23.67	99	0	0	0
81	8	0	7	24	0	0	1	3	4	2	0	0	0	OralProg	56	22.89	99	0	0	0	0	23.73	99	0	0	99
82	0	0	0	0	0	0	4	3	4	4	0	0	0	0	99	99	99	99	99	99	99	20.18	0	0	0	OralCCont
83	10	0	0	0	0	0	2	3	4	4	0	0	2	OralProg	65	24.22	99	0	0	2	Mirena	24.22	0	0	0	99
84	0	0	7	4	0	0	2	3	3	4	0	3	0	OralCCont	74	29	99	0	0	0	0	29	99	0	0	99
85	8	0	0	0	0	0	2	0	5	4	0	2	0	OralCCont	55	22.55	99	0	0	0	OralProg	22.55	99	0	0	99
86	9	0	0	0	0	0	2	1	6	5	0	2	3	0	99	99	99	99	99	99	99	26.3	99	0	0	0
87	99	0	10	3	0	0	2	3	2	3	0	1	0	0	71	24.57	99	6	3	0	0	24.22	99	0	10	99
88	99	0	0	0	0	0	2	3	99	99	0	99	99	Mirena	99	99	99	99	99	99	99	23.05	99	0	0	0
89	10	0	6	18	0	0	2	3	6	4	0	0	0	0	75	24.77	99	4	2	0	0	26.42	99	0	2	0
90	8	0	0	0	0	0	2	0	6	5	0	0	4	OralProg	68	24.21	99	0	0	0	OralCCont	24.21	99	0	0	99
91	10	0	7	8	0	0	4	0	5	2	0	2	3	0	58	22.66	0	0	1	0	0	24.22	0	0	4	0
92	6	0	8	2	0	0	2	0	6	5	0	1	0	0	99	99	99	99	99	99	99	27.89	0	0	0	0
93	8	0	8	3	0	0	2	0	6	2	0	1	0	99	56	19.1	99	0	0	1	OralCCont	19.1	0	0	4	OralCCont
94	4	0	0	0	1	0	4	3	4	4	0	0	0	Mirena	99	99	99	99	99	99	99	25.86	99	0	0	99
95	99	0	0	0	0	0	2	3	6	3	0	0	2	0	76	27.89	99	0	0	1	0	27.89	99	0	0	99
96	99	0	0	0	1	0	2	3	6	5	0	0	0	Mirena	86	34.89	99	0	0	0	0	33.69	99	0	0	99
97	3	0	9	144	0	0	2	3	6	5	0	1	3	OralProg	60	20.8	99	4	0	0	OralCCont	20.8	99	0	3	99
98	0	0	0	0	1	0	2	3	6	3	0	0	0	0	61	26.3	99	0	5	0	OralProg	26.3	99	0	3	99
99	10	0	9	60	0	0	2	3	6	5	0	0	0	0	80	27.43	99	0	0	0	0	27.43	99	0	0	99
100	10	0	5	5	0	0	2	3	6	4	0	0	0	0	67	25.53	99	0	0	0	0	25.53	99	0	0	99
101	8	0	0	0	0	0	2	3	6	5	0	1	0	0	56	21.76	0	0	0	0	0	21.76	0	0	0	99
102	10	0	5	10	0	0	4	3	4	5	0	0	3	OralProg	83	33.27	99	0	99	0	Mirena	34.89	99	0	0	99
103	8	0	0	0	0	0	2	1	6	4	0	0	3	OralCCicl	69	23.53	99	7	0	0	OralCCont	24.57	99	0	0	99
104	99	0	0	0	0	0	2	3	6	5	0	0	4	OralProg	67	25.22	99	0	0	0	0	24.46	99	0	0	0
105	99	0	3	6	0	0	1	1	3	4	0	1	3	OralCCont	74	28.91	99	0	2	0	OralCCont	29.69	99	0	0	OralCCont
106	10	0	6	1	0	0	2	0	4	3	0	2	0	0	54	22.19	99	0	0	1	OralCCont	23.42	99	0	0	OralCCont
107	2	0	0	0	0	0	2	3	6	4	0	7	0	0	64	25	99	0	0	0	0	26.17	99	0	0	0
108	3	0	8	8	0	0	2	3	6	3	0	99	0	0	56	22.72	99	0	0	0	OralProg	23.53	99	0	0	OralCCont
109	8	0	10	24	0	0	2	0	5	3	0	0	3	Mirena	72	26.29	4	0	0	0	OralCCicl	26.29	1	0	0	ImplSubd
110	4	0	0	0	0	0	2	1	6	3	0	0	0	OralProg	79	26.7	99	3	0	2	OralCCont	28.73	0	0	0	OralCCont
111	8	0	0	0	0	0	2	3	6	4	0	3	0	0	67	24.61	99	7	0	0	0	22.04	99	0	4	0
112	99	0	8	8	0	0	2	0	6	3	0	2	3	Mirena	57	19.38	99	0	0	0	Mirena	19.38	99	0	0	Mirena
113	99	0	0	0	0	0	2	3	3	99	0	0	0	OralCCont	60	22.31	99	0	0	1	OralCCont	26.03	99	0	0	OralCCont
114	99	0	0	0	0	0	2	0	3	4	0	99	5	OralCCont	99	99	99	99	99	99	99	22.66	99	0	3	OralCCont
115	7	0	5	30	0	0	4	0	4	3	0	0	4	0	78	29.72	99	1	1	0	0	30.48	99	0	0	0
116	5	0	5	2	0	0	2	1	6	4	0	0	4	0	70	25.71	99	0	0	0	0	25.71	99	1	3	99
117	99	0	0	0	0	0	2	3	4	4	0	1	0	OralProg	70	28.04	99	99	0	0	OralProg	28.44	99	1	0	OralProg
118	8	0	0	0	0	0	2	3	4	4	0	0	0	OralProg	78	26.26	99	0	0	0	OralProg	29.37	99	1	0	99
119	3	0	2	5	0	0	4	3	6	3	0	2	4	0	67	24.91	99	0	0	0	Mirena	24.16	99	1	0	Mirena
120	6	0	5	1	0	0	2	0	4	4	0	1	0	0	68	24.09	99	99	3	2	OralCCont	25.86	99	1	2	OralCCont
121	99	0	4	8	0	0	2	3	3	3	0	0	5	OralProg	58	24.14	99	0	2	0	OralCCont	22.89	2	1	3	0
122	8	0	6	3	0	0	2	3	4	4	0	0	0	OralCCont	72	25.51	6	0	0	0	0	23.03	5	2	2	0
123	5	0	8	5	0	0	2	3	4	4	0	0	2	OralProg	67	26.84	99	2	2	0	OralProg	27.24	2	2	1	0
124	8	0	8	1	0	0	2	0	4	3	0	1	0	OralProg	85	31.14	99	0	0	2	OralCCont	31.14	99	3	2	99
125	8	0	0	0	0	0	1	0	4	3	0	0	3	OralProg	64	23.38	99	0	0	2	OralCCont	23.38	99	3	0	99
126	99	0	8	18	0	0	2	3	6	4	0	0	0	OralProg	56	21.34	99	0	0	1	0	21.34	99	3	0	99
127	99	0	4	24	0	0	2	3	4	5	0	1	0	OralCCont	70	26.45	99	2	0	0	0	26.45	99	3	0	99
128	8	0	0	0	0	0	2	3	6	3	0	0	2	0	70	28.04	99	0	0	0	0	28.04	99	3	3	0
129	99	0	0	0	1	0	2	3	6	4	0	2	5	OralCCont	85	29.76	99	5	2	0	0	28.72	99	4	3	0
130	0	0	0	0	0	0	2	3	2	5	0	1	0	ImplSubd	63	21.8	99	0	0	0	ImplSubd	21.71	99	5	0	99
131	99	0	8	10	0	0	2	3	3	3	0	99	4	OralProg	55	22.89	99	0	0	0	0	22.48	99	5	0	0
132	10	0	4	1	0	0	2	0	3	5	1	0	0	0	53	20.83	99	9	0	0	ImplSubd	20.83	99	6	0	OralCCont
133	10	0	0	0	0	0	2	0	4	4	0	5	4	0	99	99	99	99	99	99	99	19.05	99	8	2	Mirena
134	4	2	2	1	1	0	2	3	4	3	0	0	3	OralProg	76	26.57	99	3	0	1	OralCCont	25.86	99	0	0	99
135	99	3	0	0	0	0	4	3	4	3	0	1	2	OralCCicl	76	26.3	99	3	0	2	OralProg	26.3	99	0	0	99
136	10	3	10	6	0	0	2	3	6	5	0	3	3	0	57	23.12	99	0	9	0	0	23.53	99	0	8	99
137	9	3	6	36	0	0	2	3	6	4	0	99	0	OralProg	72	23.3	99	99	0	0	0	23.3	99	0	0	99
138	6	4	2	5	1	0	2	3	4	4	0	2	0	OralProg	109	35.22	99	0	3	0	0	35.22	99	0	2	99
139	10	4	0	0	0	0	2	3	6	4	0	1	0	OralCCont	59	19.72	99	0	0	3	OralProg	19.72	99	0	0	99
140	99	4	6	36	0	0	2	3	6	4	0	0	1	OralCCicl	66	27.41	99	0	3	0	OralCCont	27.41	99	0	1	99
141	5	4	0	0	0	0	4	3	4	2	0	0	2	OralProg	72	32.47	99	99	3	0	OralProg	31.22	99	0	0	99
142	99	4	0	0	0	0	2	3	3	5	0	1	3	Mirena	53	20.45	99	4	0	0	Mirena	20.45	99	2	0	99
143	10	5	4	42	0	0	2	3	6	3	0	1	1	0	53	27.53	99	0	0	2	OralProg	27.53	99	0	0	99
144	9	5	7	4	0	0	4	3	4	3	0	1	3	OralProg	59	21.01	1	0	0	1	OralProg	21.01	99	0	0	99
145	7	5	8	24	0	0	1	3	2	4	0	0	0	0	93	30.84	5	7	0	0	0	31.91	2	0	0	99
146	99	5	0	0	0	0	2	3	6	4	0	0	0	OralProg	54	22.19	99	0	0	0	OralProg	22.19	4	0	0	0
147	99	5	0	0	0	0	2	0	3	5	4	2	2	Mirena	80	29.74	99	0	0	0	AnVagCicl	21.88	99	0	4	AdesCont
148	99	5	0	0	0	0	2	3	3	5	0	2	6	Mirena	56	21.34	99	0	1	0	Mirena	22.1	99	0	0	Mirena
149	9	5	4	3	0	0	2	0	4	4	0	99	3	0	58	23.83	99	99	0	0	OralProg	21.48	99	2	0	OralProg
150	99	5	8	24	0	0	2	3	4	3	0	0	2	AnVagCont	52	21.37	99	0	6	0	Mirena	23.42	99	3	3	OralProg
151	99	5	0	0	0	0	2	0	4	5	0	0	5	OralCCont	59	22.21	99	5	2	0	OralCCont	24.78	99	4	0	OralCCont
152	9	5	8	3	0	1	2	3	6	3	30	1	0	0	89	31.91	99	8	0	0	0	32.63	99	8	9	99
153	10	6	5	60	0	0	1	3	4	2	0	0	2	OralCCont	93	35.94	0	0	0	1	0	35.94	99	0	0	99
154	8	6	2	3	0	0	2	0	4	3	0	4	4	0	69	22.02	99	0	0	2	OralCCont	22.02	99	0	1	99
155	9	6	5	6	0	0	4	3	2	2	0	2	0	0	51	22.64	99	10	7	0	0	22.64	99	0	3	99
156	8	6	8	6	0	0	2	3	6	4	0	0	0	0	65	26.37	99	0	0	0	0	26.37	99	0	0	99
157	1	6	3	396	0	0	2	3	6	4	20	1	2	0	87	28.73	99	0	5	2	0	28.73	0	0	0	99
158	8	6	7	8	0	0	4	3	2	2	0	99	0	InjProg	99	99	99	99	99	99	99	22.21	99	0	5	OralCCont
159	99	6	6	24	0	0	1	3	4	2	0	1	2	OralCCont	58	23.23	99	3	2	0	OralCCont	22.43	99	0	6	99
160	99	6	8	4	1	1	2	3	6	3	0	99	2	OralProg	83	32.83	99	0	0	0	0	33.23	99	0	9	0
161	99	6	10	9	0	0	2	0	4	5	0	0	0	OralCCont	81	31.25	99	1	0	0	Mirena	32.41	99	2	4	Mirena
162	10	6	4	6	0	0	4	3	5	3	0	99	0	OralCCont	62	24.03	99	4	0	0	OralProg	27.24	99	2	0	OralCCont
163	2	6	7	12	0	0	1	3	4	3	0	99	5	0	55	21.48	99	3	1	0	OralCCont	21.87	99	2	2	Mirena
164	7	6	4	36	0	0	4	3	4	4	0	0	2	OralCCont	80	29.03	99	0	0	2	OralCCont	27.94	99	4	5	99
165	8	6	6	200	0	0	4	0	6	4	0	0	2	0	54	20.83	99	5	3	2	0	21.99	99	6	4	0
166	10	7	8	12	1	0	4	3	6	5	0	0	3	0	54	22.66	99	7	5	0	0	22.66	99	0	0	99
167	10	7	6	7	0	0	1	1	4	3	20	1	0	OralProg	85	38.45	0	0	0	0	0	38.45	99	0	0	99
168	9	7	0	0	0	0	4	3	4	3	0	0	3	0	75	27.89	2	1	1	0	0	25.28	2	0	0	0
169	9	7	8	24	0	0	2	3	6	5	0	1	0	0	90	32.91	99	1	0	0	0	27.31	99	0	0	99
170	8	7	7	6	0	0	2	3	4	4	0	2	0	0	53	18.78	99	0	0	0	OralProg	19.13	99	0	0	OralCCont
171	99	7	0	0	0	0	2	0	3	4	0	99	4	OralCCont	62	23.34	99	3	0	0	Mirena	23.34	99	0	0	Mirena
172	7	7	8	99	0	0	2	0	6	4	0	1	4	Outros	74	27.85	8	0	0	0	0	24.46	8	4	0	0
173	99	7	4	72	0	0	2	3	6	4	0	2	4	OralProg	63	26.22	99	8	0	0	OralCCont	25.81	99	5	2	0
174	99	7	9	24	0	0	4	0	6	3	0	1	2	OralCCont	56	23.44	99	0	1	0	OralCCont	23.44	99	6	1	99
175	10	8	8	12	0	0	2	3	6	4	15	2	0	0	99	99	99	99	99	99	99	27.34	99	0	5	99
176	10	8	0	0	0	0	4	3	3	3	0	0	0	OralCCont	77	28.58	99	0	8	0	OralCCont	28.58	7	0	0	OralCCicl
177	10	8	5	30	1	1	4	1	3	2	0	0	0	OralProg	73_	27.18	99	7	2	0	0	27.55	99	0	5	99
178	99	8	10	3	0	0	2	3	2	4	0	0	0	OralProg	61	25.39	99	0	0	0	0	24.14	99	0	9	0
179	10	8	4	48	0	0	4	3	6	5	0	0	3	OralCCont	55	18.87	99	0	0	0	OralCCont	18.87	99	3	2	99
180	10	8	5	2	0	0	2	3	3	2	0	0	0	0	48	20.28	99	0	0	0	0	20.28	99	4	1	99
181	0	8	10	3	0	0	2	3	3	4	0	0	5	AnVagCont	75	25.65	99	9	8	0	AnVagCont	25.35	99	5	0	99
182	10	8	8	1	0	0	2	3	6	4	0	1	0	OralProg	49_	19.47	99	3	3	0	OralCCont	19.47	99	5	3	99
183	0	8	0	0	1	0	2	0	6	4	0	1	4	0	88	30.72	99	4	0	0	0	30.72	99	8	0	99
184	8	8	6	24	0	0	1	3	4	2	0	99	2	Mirena	62	20.24	99	6	0	0	OralCCont	21.3	99	8	5	OralCCicl
185	9	9	4	9	0	0	1	3	4	3	10	1	0	OralCCont	58	23.71	99	0	0	0	OralProg	23.71	6	0	0	99
186	99	9	8	30	0	0	2	3	6	5	0	2	0	Mirena	80	27.72	99	2	1	0	0	25.22	99	0	0	99
187	7	9	7	2	0	0	2	3	6	5	0	2	0	0	62	23.62	99	0	0	0	0	24.77	99	0	3	0
188	99	9	10	11	0	0	2	3	6	3	0	99	3	Mirena	63	23.14	99	0	0	0	0	23.51	99	2	1	0
189	7	9	5	24	0	0	2	3	4	4	10	0	4	OralProg	57	19.72	7	7	6	0	OralCCont	19.72	99	4	5	99
190	99	9	10	60	0	0	4	0	3	1	0	99	0	OralCCont	73	30.78	99	3	4	2	Mirena	26.22	99	5	8	99
191	99	9	9	36	0	0	2	3	2	4	10	1	2	OralProg	74	25.31	99	9	2	0	0	26.62	99	9	8	99
192	99	9	4	48	0	0	2	1	4	3	0	0	0	0	67	25.22	99	8	0	2	0	25.22	99	10	8	0
193	10	10	3	180	0	0	2	1	6	5	0	0	2	0	58	21.93	99	0	0	0	0	21.93	99	0	2	99
194	9	10	6	18	0	1	2	3	6	3	0	0	0	OralProg	72	27.43	0	0	9	0	0	27.43	99	0	6	99
195	99	10	10	4	0	0	2	3	3	3	0	99	0	OralCCont	71	25.46	99	99	1	1	OralCCont	23.31	1	0	0	0
196	10	10	8	30	0	0	1	3	2	3	0	99	0	OralCCont	100	32.65	99	0	0	0	0	27.76	99	0	6	0
197	99	10	5	30	0	0	1	3	2	3	0	0	4	OralProg	51	20.96	99	2	10	0	0	26.71	99	1	0	0
198	99	10	0	0	0	0	2	3	5	4	0	99	4	OralCCont	57	21.45	1	3	0	0	OralCCont	20.32	99	1	0	OralCCont
199	10	10	0	0	0	0	2	3	6	3	0	99	1	OralCCont	60	21.51	1	1	0	0	0	25.1	99	1	0	0
200	99	10	10	60	0	0	2	3	4	3	0	0	0	Mirena	53	18.29	99	6	7	0	0	18.29	99	3	0	99
201	0	10	8	1	0	0	2	0	3	5	0	1	4	OralCCicl	58	24.14	99	0	0	2	OralCCont	24.14	99	4	4	99
202	10	10	6	60	1	0	4	3	2	99	0	0	3	OralCCont	99	99	99	99	99	99	99	31.14	3	6	0	0
203	10	10	0	0	0	0	2	0	6	3	0	2	3	0	75	24.49	3	7	3	0	0	24.49	99	6	0	OralCCont
204	9	10	5	12	0	0	2	3	3	5	0	99	7	0	53	22.06	2	7	3	0	0	22.06	5	7	4	0
205	10	10	0	0	0	0	2	0	6	3	0	0	0	OralProg	99	99	99	99	99	99	99	20.76	99	9	0	OralCCont
206	10	10	7	24	0	0	2	3	6	2	10	2	6	0	99	99	99	99	99	99	99	24.92	4	9	0	0
207	8	10	9	24	0	0	1	3	4	2	0	0	0	Mirena	62	28	99	2	0	0	0	28	99	10	0	99
208	10	10	10	99	0	0	2	0	6	2	0	0	3	0	99	99	99	99	99	99	99	23.88	10	10	10	0
209	4	0	7	2	0	0	2	0	6	4	2	4	3	0	70	26.67	99	1	1	0	0	28.58	99	0	0	OralCCont
210	10	5	5	36	0	0	2	3	4	3	0	0	0	0	66	23.74	1	99	1	0	0	23.74	1	6	0	99
211	8	6	8	3	0	0	2	3	6	4	0	99	4	0	68	24.98	5	0	0	0	0	24.61	1	0	0	0
212	7	8	6	120	0	0	2	3	6	4	0	1	2	OralCCont	99	99	99	99	99	99	99	21.91	1	1	0	OralCCicl
213	8	8	0	0	0	0	2	3	6	5	0	0	2	OralProg	57	20.32	4	0	0	0	0	21.05	2	2	0	99
214	8	6	4	8	0	0	4	3	6	4	0	0	4	0	61	22.41	4	0	0	0	0	21.67	99	6	2	99
215	5	8	2	10	0	0	2	3	6	3	0	0	0	OralCCont	50	19.56	5	0	0	0	0	19.56	99	2	0	99

## Sheet: Glossary
Partner			School			Income			Alcohol			AlcoholWeek			Smoking			99 value = missing		Pregnancy 1 year
Never	0		HSchool not completed	1		< 10,000	1		Never	0		<1	0		Never	0				Failure	0
NoMore	1		HSchool completed	2		10 to 20,000	2		1 year	1		1x a week	1		Yes	1				Naturally	1
Single	2		Colleg not completed	3		20 to 50,000	3		Ocasional	2		2x a week	2		Past	2				DidNotTry	2
Yes	3		Colleg completed	4		50 to 100,000	4					3x a week	3							YesButAbort	3
			PostGr not completed	5		> 100,000	5					4x a week	4							YesFIV	4
			PostGr completed	6								5x a week	5							YesIIU	5
												6x a week	6
												7x a week	7

## Sheet: Comments
This spreadsheet includes twenty cases that were excluded (see exclusion criteria in Fig 1).
Data that could in any way provide identification of a patient were not included.
